# Supplementary material for: Short-Term Dapagliflozin Administration in Autosomal Dominant Polycystic Kidney Disease—A Retrospective Single-Arm Case Series Study
Source: J Clin Med. 2023 Oct 3;12(19):6341. doi: 10.3390/jcm12196341 (PMC10573882; doi:10.3390/jcm12196341)
Supplement: Supplementary file 1 [file jcm-12-06341-s001.zip]

Archive with 1 entries (1 files):
- jcm-2621575-supplementary.pdf
